# Supplementary material for: Multimodal 3D-printed passive samplers to monitor, model and prioritise in situ pharmaceutical and pesticide pollution risks to an aquatic freshwater invertebrate, Gammarus pulex
Source: Environ Sci Process Impacts. 2025 Oct 14;28(1):42–55. doi: 10.1039/d5em00452g (PMC12536334; doi:10.1039/d5em00452g)
Supplement: EM-028-D5EM00452G-s001 [file EM-028-D5EM00452G-s001.xlsx]

## Sheet: Table S9
Table S9. Monthly mean concentration ± standard deviation (ng/disk) of contaminants found on the HLB sorbent throughout the study.
Compound	July	August	September	October	November	December
4-Methylethcathinone	-	-	-	0.06 ± 0.01	0.04 ± 0.01	-
Acetamiprid	D	D	D	D	0.98 ± 0.3	D
Ametryn	-	-	-	-	-	-
Amiodarone	D	-	-	-	-	-
Amitriptyline	D	D	D	D	1.72 ± 0.2	D
Amlodipine	D	D	D	-	< LLOQ	-
Amphetamine	-	0.65 ± 0.06	-	-	-	-
Antipyrine	0.28 ± 0.07	-	0.06 ± 0.01	0.06 ± 0.01	0.04 ± 0.01	0.06 ± 0.02
Atorvastatin	D	-	0.31 ± 0.03	D	< LLOQ	< LLOQ
Atrazine	D	1.28 ± 0.05	D	D	0.78 ± 0.04	0.41 ± 0.06
Azithromycin	D	D	D	D	D	D
Azoxystrobin	D	D	0.15 ± 0.04	D	D	< LLOQ
Benzoylecgonine, BZE	0.8 ± 0.02	0.15 ± 0.02	0.4 ± 0.02	0.31 ± 0.01	0.29 ± 0.03	0.45 ± 0.03
Bezafibrate	D	D	< LLOQ	0.57 ± 0.04	0.76 ± 0.09	1.05 ± 0.05
Bisoprolol	D	D	1.12 ± 0.2	-	1.43 ± 0.2	0.34 ± 0.05
Bupropion	-	0.04 ± 0.01	0.06 ± 0.02	0.03 ± 0.01	< LLOQ	< LLOQ
Buspirone	< LLOQ	-	-	< LLOQ	-	-
Carbamazepine	D	D	D	D	D	D
CBZ epoxide	D	D	D	D	5.66 ± 0.5	2.41 ± 0.3
Celecoxib	D	-	D	-	-	-
Citalopram	D	D	D	D	D	D
Clarithromycin	D	D	D	D	D	D
Clodinafop-propargyl	D	-	-	-	-	-
Clopidogrel	D	D	D	D	1.32 ± 0.2	D
Clothianidin	-	< LLOQ	-	-	-	-
Clozapine	D	D	D	D	D	D
Cocaine	D	0.1 ± 0.01	0.26 ± 0.04	-	0.24 ± 0.03	0.25 ± 0.04
Diazepam	-	-	0.13 ± 0.04	0.08 ± 0.02	0.08 ± 0.02	-
Diclofenac	D	D	D	D	-	D
Diphenhydramine	D	D	2.73 ± 0.5	D	1.86 ± 0.1	D
Disulfoton sulfone	D	-	D	-	-	-
Fluoxetine	D	D	D	0.49 ± 0.06	0.96 ± 0.08	D
Flurbiprofen	-	-	2.56 ± 0.5	-	-	1.94 ± 0.5
Hydrochlorothiazide	D	D	D	1.7 ± 0.2	1.78 ± 0.2	1.09 ± 0.09
Imidacloprid	D	D	6.75 ± 0.4	D	4.18 ± 0.3	2.4 ± 0.3
Ketamine	D	D	D	D	D	D
Ketoconazole	-	-	D	-	-	-
Levamisole	D	D	2.74 ± 0.08	0.75 ± 0.05	1.59 ± 0.1	0.72 ± 0.1
Lidocaine	D	D	D	D	D	D
Lincomycin	< LLOQ	< LLOQ	< LLOQ	< LLOQ	0.14 ± 0.01	-
Lorazepam	-	< LLOQ	-	-	< LLOQ	-
MDMA	D	D	1.97 ± 0.2	D	0.59 ± 0.08	0.49 ± 0.07
Medroxyprogesterone	-	-	-	D	2.13 ± 0.3	-
Mefenamic acid	D	D	D	D	D	D
Memantine	D	D	1.22 ± 0.2	0.98 ± 0.03	1.13 ± 0.03	0.42 ± 0.08
Mephedrone	0.05 ± 0.01	D	D	-	0.01 ± 0	0 ± 0
Metformin	D	D	0.44 ± 0.04	0.73 ± 0.2	D	D
Methamphetamine	D	D	1.53 ± 0.1	0.54 ± 0.01	D	0.2 ± 0.04
Methcathinone	-	D	-	-	-	-
Methylphenidate	D	-	0.17 ± 0.01	0.1 ± 0.004	0.1 ± 0.01	0.02 ± 0.004
Metoprolol	D	0.16 ± 0.02	0.27 ± 0.03	0.19 ± 0.01	0.26 ± 0.03	0.11 ± 0.02
Nadolol	< LLOQ	-	< LLOQ	-	< LLOQ	< LLOQ
Nicotine	D	-	D	D	2.58 ± 0.38	D
Nordiazepam	D	D	0.46 ± 0.09	0.31 ± 0.03	0.38 ± 0.05	0.17 ± 0.02
Nortriptyline	D	D	D	0.38 ± 0.04	0.51 ± 0.08	0.31 ± 0.05
Orphenadrine	0.17 ± 0.03	< LLOQ	-	-	-	-
Oxazepam	D	D	1.1 ± 0.2	0.63 ± 0.04	0.88 ± 0.1	0.51 ± 0.05
Oxycodone	0.43 ± 0.05	0.26 ± 0.05	< LLOQ	-	0.26 ± 0.03	0.18 ± 0.02
Pirenzipine	D	0.29 ± 0.03	0.71 ± 0.05	0.49 ± 0.03	0.46 ± 0.06	0.25 ± 0.02
Prometon	-	< LLOQ	< LLOQ	-	< LLOQ	-
Prometryn	0.28 ± 0.04	D	< LLOQ	-	-	-
Propamocarb	0.06 ± 0.01	-	-	-	-	-
Propanolol	D	D	D	D	4.43 ± 0.4	D
Propazine	0.24 ± 0.02	0.14 ± 0.01	< LLOQ	< LLOQ	< LLOQ	-
Risperidone	< LLOQ	D	-	D	D	< LLOQ
Roxithromycin	0.16 ± 0.03	< LLOQ	< LLOQ	-	0.03 ± 0.01	< LLOQ
Salbutamol	D	0.2 ± 0.03	0.4 ± 0.02	0.39 ± 0.01	0.45 ± 0.04	0.27 ± 0.01
Salicylic acid	D	D	D	D	D	D
Sertraline	D	D	D	D	2.63 ± 0.3	D
Simazine	D	0.65 ± 0.04	0.65 ± 0.03	< LLOQ	0.59 ± 0.05	< LLOQ
Spiramycin	-	-	-	D	-	-
Sulfadimethoxine	< LLOQ	-	-	< LLOQ	< LLOQ	-
Sulfamethazine	< LLOQ	-	< LLOQ	< LLOQ	-	-
Sulfamethoxazole	3.38 ± 0.2	-	D	3.44 ± 0.3	D	1.84 ± 0.1
Sulfamonomethoxine	-	0.47 ± 0.06	< LLOQ	0.75 ± 0.04	0.53 ± 0.06	D
Sulfapyridine	D	D	D	D	D	D
Tamsulosin	0.3 ± 0.02	0.05 ± 0.01	0.17 ± 0.02	0.11 ± 0.01	0.12 ± 0.01	0.04 ± 0
Temazepam	D	D	1.98 ± 0.3	D	1.55 ± 0.2	0.71 ± 0.07
Terbutryn	D	D	D	0.25 ± 0.01	0.32 ± 0.02	0.2 ± 0.03
Thiacloprid	-	-	0.03 ± 0.01	-	-	-
Thiamethoxam	-	-	-	0.09 ± 0.01	-	-
Timolol	0.36 ± 0.02	0.06 ± 0.01	0.17 ± 0.02	0.1 ± 0.01	0.08 ± 0.01	0.03 ± 0
Tramadol	D	D	D	D	D	D
Trimethoprim	D	D	-	D	D	D
Valsartan	D	-	D	0.57 ± 0.03	0.56 ± 0.05	0.43 ± 0.03
Venlafaxine	D	D	D	D	D	D
Verapamil	D	D	< LLOQ	0.12 ± 0.01	0.58 ± 0.04	0.04 ± 0.02
Warfarin	0.1 ± 0.01	D	0.25 ± 0.02	0.18 ± 0.03	0.12 ± 0.02	0.06 ± 0.01
< LLOQ: concentration was below the LLOQ of the method (refer to Richardson et al., 2022 for LLOQ values); D: compounds that were not able to be quantified (R2 < 0.98) but a clear peak was visible; –: not detected.

## Sheet: Table S10
Table S10. Monthly mean concentration ± standard deviation (ng/disk) of contaminants found on the MM-anion sorbent throughout the study.
Compound	July	August	September	October	November	December
4-Methylethcathinone	-	-	-	-	< LLOQ	< LLOQ
Acetamiprid	D	0.32 ± 0.1	2.72 ± 0.2	5.01 ± 0.7	D	1.04 ± 0.07
Ametryn	-	< LLOQ	-	-	-	-
Amiodarone	D	-	-	-	-	-
Amitriptyline	0.26 ± 0.1	0.43 ± 0.07	0.32 ± 0.02	0.75 ± 0.2	0.55 ± 0.1	0.45 ± 0.03
Amlodipine	0.16 ± 0.05	< LLOQ	0.12 ± 0.02	0.36 ± 0.01	0.14 ± 0.02	0.26 ± 0.03
Amphetamine	-	< LLOQ	-	-	-	-
Antipyrine	-	0.29 ± 0.06	-	-	< LLOQ	0.04 ± 0.01
Atorvastatin	D	-	D	-	D	D
Atrazine	0.91 ± 0.1	0.48 ± 0.05	0.24 ± 0.01	1.08 ± 0.03	0.64 ± 0.07	0.3 ± 0.04
Azithromycin	D	1.28 ± 0.1	D	D	D	D
Azoxystrobin	D	0.03 ± 0.01	D	D	0.03 ± 0.01	0.05 ± 0.003
Benzoylecgonine, BZE	0.05 ± 0.002	0.06 ± 0.002	0.1 ± 0	-	0.05 ± 0.01	0.14 ± 0.02
Bezafibrate	0.47 ± 0.1	0.33 ± 0.08	0.5 ± 0.04	0.66 ± 0.09	0.96 ± 0.2	D
Bisoprolol	0.33 ± 0.03	0.17 ± 0.01	0.4 ± 0.01	0.87 ± 0.07	0.59 ± 0.07	0.32 ± 0.03
Bupropion	-	-	< LLOQ	-	< LLOQ	-
Buspirone	< LLOQ	-	< LLOQ	0.06 ± 0.01	< LLOQ	< LLOQ
Carbamazepine	D	D	D	D	D	D
CBZ epoxide	1.8 ± 0.7	D	D	D	D	2.27 ± 0.1
Celecoxib	-	-	< LLOQ	-	< LLOQ	< LLOQ
Citalopram	2.77 ± 0.4	0.83 ± 0.3	D	4.83 ± 1	D	1.93 ± 0.1
Clarithromycin	1.87 ± 0.9	1.42 ± 0.2	D	D	D	D
Clodinafop-propargyl	D	-	-	-	-	-
Clopidogrel	1.61 ± 0.2	0.53 ± 0.07	1.66 ± 0.1	2.9 ± 0.2	D	0.64 ± 0.08
Clozapine	1.8 ± 0.3	D	D	D	1.04 ± 0.2	0.61 ± 0.04
Cocaine	0.16 ± 0.01	0.13 ± 0.01	0.11 ± 0.01	0.2 ± 0.01	0.11 ± 0.01	0.22 ± 0.01
Cymoxanil	D	D	D	D	D	D
Diclofenac	D	D	D	D	D	D
Diphenhydramine	0.37 ± 0.03	0.34 ± 0.07	0.26 ± 0.02	0.73 ± 0.2	0.74 ± 0.2	0.54 ± 0.02
Disulfoton sulfone	D	-	-	-	D	-
Fluoxetine	0.2 ± 0.08	0.21 ± 0.05	0.22 ± 0.01	0.44 ± 0.09	0.24 ± 0.05	0.27 ± 0.03
Hydrochlorothiazide	0.9 ± 0.2	D	D	0.85 ± 0.2	D	D
Imidacloprid	D	D	4.83 ± 0.2	D	D	D
Isocarbamid	-	-	0.27 ± 0.03	D	0.11 ± 0.02	-
Ketamine	D	1.53 ± 0.2	3.37 ± 0.1	D	2.38 ± 0.4	D
Ketoconazole	-	-	< LLOQ	-	< LLOQ	-
Levamisole	0.79 ± 0.4	0.65 ± 0.08	0.79 ± 0.04	1.56 ± 0.2	1.1 ± 0.1	1.14 ± 0.1
Lidocaine	D	1.41 ± 0.2	D	D	D	2.34 ± 0.3
Lincomycin	-	< LLOQ	-	0.04 ± 0.01	< LLOQ	-
MDMA	0.18 ± 0.1	0.2 ± 0.02	0.23 ± 0.01	0.2 ± 0.02	0.14 ± 0.01	0.13 ± 0.01
Medroxyprogesterone	-	-	-	D	0.88 ± 0.08	-
Mefenamic acid	D	D	D	D	D	D
Memantine	0.11 ± 0.01	0.22 ± 0.01	0.24 ± 0.01	0.31 ± 0.03	0.25 ± 0.02	0.15 ± 0.02
Mephedrone	-	-	-	-	-	< LLOQ
Metformin	D	< LLOQ	0.61 ± 0.09	D	D	D
Methamphetamine	0.09 ± 0.01	0.14 ± 0.01	0.13 ± 0.01	0.14 ± 0.02	0.1 ± 0.01	0.07 ± 0.01
Methcathinone	< LLOQ	-	-	-	-	-
Methylphenidate	< LLOQ	< LLOQ	0.03 ± 0.002	-	0.04 ± 0.003	< LLOQ
Metoprolol	0.05 ± 0	0.07 ± 0.01	0.06 ± 0	0.15 ± 0	0.08 ± 0.01	0.07 ± 0.003
Nicotine	2.51 ± 0.3	-	2.05 ± 0.1	D	D	0.9 ± 0.3
Nordiazepam	0.3 ± 0.05	0.18 ± 0.03	0.27 ± 0.03	0.43 ± 0.03	0.19 ± 0.03	0.22 ± 0.01
Nortriptyline	0.08 ± 0.03	0.06 ± 0.02	0.1 ± 0.01	0.12 ± 0.03	0.09 ± 0.02	0.11 ± 0.01
Orphenadrine	< LLOQ	0.04 ± 0.01	-	-	< LLOQ	< LLOQ
Oxazepam	0.62 ± 0.1	0.54 ± 0.09	0.62 ± 0.08	0.99 ± 0.09	0.7 ± 0.1	0.36 ± 0.02
Oxycodone	-	-	-	-	0.07 ± 0.01	0.14 ± 0.01
Picoxystrobin	< LLOQ	-	-	-	-	-
Pirenzipine	0.03 ± 0.004	0.03 ± 0.01	0.03 ± 0.002	0.08 ± 0.03	0.05 ± 0.01	0.04 ± 0.01
Propanolol	2.27 ± 0.4	D	2.78 ± 0.05	D	D	1.81 ± 0.1
Propazine	-	-	-	< LLOQ	-	-
Pyraclostrobin	D	-	-	-	-	-
Roxithromycin	0.02 ± 0.01	< LLOQ	< LLOQ	< LLOQ	0.04 ± 0.01	0.03 ± 0.004
Salbutamol	< LLOQ	0.07 ± 0.02	0.04 ± 0.002	-	0.03 ± 0.02	0.05 ± 0.01
Salicylic acid	D	D	D	D	D	D
Sertraline	0.66 ± 0.5	D	1.34 ± 0.04	D	1.05 ± 0.2	1.48 ± 0.2
Simazine	< LLOQ	0.29 ± 0.02	< LLOQ	D	0.32 ± 0.02	0.28 ± 0.04
Spiramycin	< LLOQ	0.08 ± 0.02	0.1 ± 0.02	-	< LLOQ	0.08 ± 0.02
Sulfadimethoxine	-	0.06 ± 0.02	< LLOQ	0.05 ± 0.01	< LLOQ	-
Sulfamethazine	< LLOQ	-	0.04 ± 0.003	0.06 ± 0.01	< LLOQ	< LLOQ
Sulfamethoxazole	D	1.58 ± 0.6	D	D	D	D
Sulfamonomethoxine	-	-	0.5 ± 0.04	0.71 ± 0.07	0.46 ± 0.05	0.26 ± 0.05
Sulfapyridine	D	1.12 ± 0.6	1.82 ± 0.3	3.11 ± 2	D	1.52 ± 0.2
Tamsulosin	0.04 ± 0.01	0.07 ± 0.01	0.06 ± 0.01	0.15 ± 0.01	0.08 ± 0.01	0.06 ± 0.003
Temazepam	1.42 ± 0.2	0.78 ± 0.1	1.94 ± 0.07	2 ± 0.07	1.11 ± 0.1	0.69 ± 0.04
Terbutryn	0.66 ± 0.2	0.31 ± 0.04	0.35 ± 0.01	0.54 ± 0.04	0.19 ± 0.02	0.21 ± 0.02
Terfenadine	0.16 ± 0.1	-	-	-	-	-
Thiacloprid	-	< LLOQ	-	0.03 ± 0.02	-	-
Thiamethoxam	-	-	-	-	< LLOQ	-
Timolol	0.04 ± 0.01	0.04 ± 0.003	0.05 ± 0.003	0.06 ± 0.01	0.04 ± 0.01	0.05 ± 0.003
Tramadol	D	3.86 ± 0.5	D	D	D	D
Trimethoprim	D	D	3.45 ± 0.07	D	D	D
Valsartan	D	D	0.32 ± 0.03	D	D	2.71 ± 1
Venlafaxine	2.89 ± 0.1	1.65 ± 0.3	1.97 ± 0.1	4.63 ± 0.8	D	1.86 ± 0.2
Verapamil	0.15 ± 0.04	0.07 ± 0.01	0.12 ± 0.01	0.24 ± 0.02	0.34 ± 0.07	0.09 ± 0.01
Warfarin	< LLOQ	< LLOQ	0.16 ± 0.02	0.19 ± 0.05	0.17 ± 0.03	< LLOQ
< LLOQ: concentration was below the LLOQ of the method (refer to S1 Table S3 for LLOQ ); D: compounds that were not able to be quantified (R2 < 0.98) but a clear peak was visible; –: not detected.

## Sheet: Table S11
Table S11. Monthly mean concentration ± standard deviation (ng/disk) of contaminants found on the MM-cation sorbent throughout the study.
Compound	August	September	October	November	December
4-Methylethcathinone	-	-	-	0.12 ± 0.04	D
Acetamiprid	D	2.45 ± 0.3	D	3.93 ± 0.9	D
Amiodarone	D	-	D	D	-
Amitriptyline	1.19 ± 0.2	D	D	D	D
Amlodipine	D	D	0.95 ± 0.09	1.09 ± 0.2	D
Antipyrine	-	0.12 ± 0.01	0.07 ± 0.01	0.04 ± 0.01	0.08 ± 0.01
Atorvastatin	-	-	D	3.03 ± 2	D
Atrazine	D	0.53 ± 0.03	D	0.89 ± 0.2	D
Azithromycin	D	D	D	D	D
Azoxystrobin	0.22 ± 0.05	0.1 ± 0.01	D	0.07 ± 0.02	< LLOQ
Benzoylecgonine, BZE	D	0.17 ± 0.03	0.33 ± 0.02	0.28 ± 0.03	0.54 ± 0.06
Bezafibrate	D	0.25 ± 0.08	1.04 ± 0.02	0.87 ± 0.07	1.24 ± 0.2
Bisoprolol	0.68 ± 0.04	0.34 ± 0.1	D	2.59 ± 0.4	0.49 ± 0.1
Bupropion	< LLOQ	-	D	D	-
Buspirone	-	-	0.11 ± 0.01	-	< LLOQ
Carbamazepine	D	D	D	D	D
CBZ epoxide	D	D	D	5.93 ± 1	2.45 ± 0.4
Celecoxib	-	D	0.28 ± 0.03	< LLOQ	-
Citalopram	D	D	D	D	D
Clarithromycin	D	D	D	D	D
Clopidogrel	D	0.51 ± 0.1	D	3.04 ± 0.5	D
Clozapine	D	D	D	D	D
Cocaine	0.13 ± 0.03	0.12 ± 0.02	0.54 ± 0.07	0.31 ± 0.03	0.32 ± 0.08
Cyromazine	-	D	< LLOQ	-	-
Diazepam	-	< LLOQ	0.12 ± 0.01	0.08 ± 0.01	-
Diclofenac	D	D	D	D	D
Dimethomorph	-	-	D	-	< LLOQ
Diphenhydramine	D	D	D	D	D
Disulfoton sulfone	-	-	-	D	D
Fluoxetine	D	D	D	D	D
Flurbiprofen	-	-	D	2.28 ± 0.8	D
Imidacloprid	D	2.58 ± 0.4	D	5.29 ± 0.6	2.35 ± 0.4
Ketamine	D	D	D	D	D
Ketoconazole	-	-	-	D	-
Ketotifen	-	-	< LLOQ	-	-
Levamisole	2.47 ± 0.2	D	D	4.24 ± 0.8	D
Levocabastine	0.07 ± 0.02	< LLOQ	< LLOQ	< LLOQ	0.08 ± 0.02
Lidocaine	D	D	D	D	D
Lincomycin	0.11 ± 0.005	0.03 ± 0.01	0.12 ± 0.02	0.2 ± 0.03	0.03 ± 0.01
Lorazepam	-	-	2.01 ± 0.3	1.2 ± 0.2	-
MDMA	D	D	D	D	D
Medroxyprogesterone	-	-	0.77 ± 0.06	-	-
Mefenamic acid	D	D	D	D	D
Memantine	2.49 ± 1	D	D	D	D
Mephedrone	-	D	0.36 ± 0.4	D	D
Metformin	D	D	D	D	D
Methamphetamine	D	D	D	D	D
Methylphenidate	0.09 ± 0.04	D	D	0.14 ± 0.04	D
Metoprolol	0.3 ± 0.04	0.09 ± 0.02	0.65 ± 0.07	0.43 ± 0.07	0.19 ± 0.04
Nadolol	-	< LLOQ	0.04 ± 0	< LLOQ	0.04 ± 0.01
Nicotine	D	D	D	D	D
Nordiazepam	0.68 ± 0.05	0.09 ± 0.05	0.58 ± 0.07	0.48 ± 0.06	0.24 ± 0.04
Nortriptyline	D	D	0.81 ± 0.2	D	0.46 ± 0.08
Orphenadrine	0.08 ± 0.01	D	0.18 ± 0.03	0.1 ± 0.03	-
Oxazepam	D	D	D	4.39 ± 0.4	D
Oxycodone	0.26 ± 0.03	0.14 ± 0.02	0.5 ± 0.04	0.32 ± 0.06	0.32 ± 0.03
Pirenzipine	0.58 ± 0.05	0.44 ± 0.05	1.44 ± 0.1	0.87 ± 0.1	0.43 ± 0.04
Prometon	-	-	-	< LLOQ	-
Prometryn	< LLOQ	-	-	-	-
Propamocarb	< LLOQ	-	-	-	-
Propanolol	D	0.79 ± 0.6	D	D	D
Propazine	D	-	0.18 ± 0.02	< LLOQ	-
Risperidone	-	-	-	0.09 ± 0.02	-
Rizatriptan	-	-	-	0.03 ± 0.005	-
Roxithromycin	0.05 ± 0.01	-	0.14 ± 0.01	0.14 ± 0.02	0.04 ± 0.01
Salbutamol	0.52 ± 0.09	0.19 ± 0.1	1.6 ± 0.2	1.23 ± 0.3	0.62 ± 0.09
Salicylic acid	D	D	D	D	D
Sertraline	D	D	D	D	D
Simazine	D	0.26 ± 0.02	D	< LLOQ	0.24 ± 0.05
Spiramycin	-	-	-	-	D
Sulfamerazine	-	D	-	-	-
Sulfamethazine	-	-	0.08 ± 0.02	< LLOQ	0.03 ± 0.01
Sulfamethoxazole	D	D	2.41 ± 0.1	1.62 ± 0.2	1.59 ± 0.1
Sulfamonomethoxine	-	-	0.5 ± 0.04	0.3 ± 0.06	0.32 ± 0.07
Sulfapyridine	D	D	D	D	D
Tamsulosin	0.14 ± 0.01	< LLOQ	0.31 ± 0.05	0.21 ± 0.03	0.07 ± 0.01
Temazepam	D	D	D	4.88 ± 0.6	D
Terbutryn	D	-	1.85 ± 0.1	-	D
Thiacloprid	-	0.02 ± 0.004	-	-	-
Timolol	0.15 ± 0.01	0.05 ± 0.01	0.24 ± 0.03	0.17 ± 0.02	0.07 ± 0.01
Tramadol	D	D	D	D	D
Trimethoprim	D	D	D	D	D
Valsartan	0.24 ± 0.02	0.21 ± 0.02	0.48 ± 0.04	0.35 ± 0.04	0.42 ± 0.03
Venlafaxine	D	D	D	D	D
Verapamil	0.4 ± 0.01	0.06 ± 0.02	0.58 ± 0.08	1.07 ± 0.2	0.15 ± 0.05
Warfarin	0.19 ± 0.03	0.13 ± 0.02	0.08 ± 0.01	0.11 ± 0.01	0.06 ± 0.01
< LLOQ: concentration was below the LLOQ of the method (refer to S1 Table S3 for LLOQ ); D: compounds that were not able to be quantified (R2 < 0.98) but a clear peak was visible; –: not detected.

## Sheet: Table S12
Table S12. Monthly mean concentration ± standard deviation (ng/g) of contaminants found in G. pulex tissues throughout the study.
Compound	July	August	September	October	November	December
Acetamiprid	< LLOQ	< LLOQ	< LLOQ	-	-	< LLOQ
Amitriptyline	D	D	D	D	D	D
Amlodipine	16 ± 4	12 ± 2	12 ± 1	18 ± 6	14 ± 3	12 ± 2
Amphetamine	D	D	D	D	D	D
Antipyrine	9 ± 2	8 ± 3	14 ± 2	5 ± 1	7 ± 4	D
Azithromycin	D	D	D	D	D	D
Azoxystrobin	< LLOQ	< LLOQ	< LLOQ	< LLOQ	< LLOQ	-
Benoxacor	D	D	D	D	D	D
Benzatropine	7 ± 3	< LLOQ	< LLOQ	< LLOQ	< LLOQ	-
Carbamazepine	9 ± 1	8 ± 1	13 ± 3	10 ± 3	10 ± 3	16 ± 7
CBZ epoxide	< LLOQ	< LLOQ	< LLOQ	< LLOQ	-	-
Citalopram	117 ± 9	102 ± 4	101 ± 5	102 ± 6	89 ± 8	D
Clarithromycin	9 ± 2	8 ± 1	7 ± 1	10 ± 5	10 ± 1	11 ± 2
Clopidogrel	6 ± 0.3	5 ± 0.1	5 ± 1	9 ± 3	7 ± 1	8 ± 2
Clothianidin	66 ± 30	< LLOQ	< LLOQ	< LLOQ	< LLOQ	D
Clozapine	9 ± 1	12 ± 3	10 ± 1	18 ± 9	9 ± 1	9 ± 2
Cocaine	< LLOQ	-	< LLOQ	< LLOQ	-	-
Cycloxyidim	D	D	D	D	D	D
Diclofenac	13 ± 2	8 ± 2	13 ± 4	< LLOQ	6 ± 0.1	D
Diphenhydramine	16 ± 3	13 ± 1	12 ± 2	12 ± 3	10 ± 3	11 ± 3
Fenoxaprop-ethyl	D	D	D	D	D	D
Fenuron	D	D	D	D	D	D
Fluoxetine	39 ± 9	40 ± 6	33 ± 6	44 ± 17	26 ± 4	23 ± 1
Flutamide	< LLOQ	< LLOQ	< LLOQ	< LLOQ	< LLOQ	-
Gemfibrozil	D	D	D	D	D	D
Imidacloprid	52 ± 3	62 ± 10	73 ± 7	57 ± 2	53 ± 6	78 ± 7
Isocarbamid	D	D	D	D	D	-
Ketamine	-	< LLOQ	< LLOQ	< LLOQ	< LLOQ	< LLOQ
Ketoconazole	-	-	-	-	-	18 ± 4
Lidocaine	< LLOQ	< LLOQ	32 ± 30	< LLOQ	16 ± 10	11 ± 7
Lincomycin	7 ± 3	6 ± 2	6 ± 2	9 ± 4	6 ± 1	-
Meclofenamic acid	D	D	D	D	D	D
Methamphetamine	< LLOQ	< LLOQ	< LLOQ	< LLOQ	< LLOQ	< LLOQ
Nicotine	D	D	D	D	D	-
Norethisterone	D	D	D	D	D	D
Nortriptyline	9 ± 3	9 ± 3	6 ± 1	9 ± 3	6 ± 1	D
Orphenadrine	D	D	D	D	D	-
Oxamyl	-	11 ± 2	9 ± 7	-	9 ± 7	25 ± 10
Oxazepam	< LLOQ	< LLOQ	< LLOQ	< LLOQ	< LLOQ	< LLOQ
Piperophos	-	-	-	-	-	D
Pretilachlor	-	-	-	-	-	D
Propanolol	12 ± 2	9 ± 2	8 ± 1	7 ± 2	7 ± 2	8 ± 1
Pyraflufen-ethyl	D	D	D	D	D	D
Risperidone	< LLOQ	< LLOQ	-	< LLOQ	< LLOQ	-
Salicylic acid	D	D	D	D	D	D
Sertraline	D	D	D	D	D	D
Spiramycin	D	D	D	D	D	D
Sulfadimethoxine	< LLOQ	< LLOQ	< LLOQ	< LLOQ	< LLOQ	-
Sulfamerazine	D	D	D	D	D	D
Sulfamethoxazole	24 ± 1	23 ± 10	11 ± 5	9 ± 3	25 ± 20	12 ± 5
Sulfapyridine	< LLOQ	8 ± 1	6 ± 0.5	< LLOQ	4 ± 0.1	4 ± 0.2
Sulfathiazole	8 ± 2	34 ± 8	24 ± 20	6 ± 1	27 ± 20	18 ± 2
Temazepam	< LLOQ	< LLOQ	< LLOQ	< LLOQ	< LLOQ	< LLOQ
Thiacloprid	< LLOQ	-	< LLOQ	< LLOQ	-	-
Tramadol	< LLOQ	< LLOQ	< LLOQ	< LLOQ	< LLOQ	< LLOQ
Trimethoprim	< LLOQ	< LLOQ	< LLOQ	< LLOQ	< LLOQ	6 ± 3
Venlafaxine	6 ± 1	6 ± 0.01	7 ± 2	9 ± 4	6 ± 1	6 ± 1
Verapamil	-	-	-	-	-	< LLOQ
Warfarin	21 ± 6	10 ± 3	10 ± 1	6 ± 1	4 ± 0.5	D
< LLOQ: concentration was below the LLOQ of the method (refer to S1 Table S3 for LLOQ ); D: compounds that were not able to be quantified (R2 < 0.98) but a clear peak was visible; –: not detected.

## Sheet: Table S13
Table S13. Monthly mean concentration ± standard deviation (ng/L) of contaminants found in water samples throughout the study.
Compound	July	August	September	October	November	December
Acetamiprid	75 ± 10	111 ± 10	111 ± 9	71 ± 10	81 ± 2	55 ± 6
Amitriptyline	39 ± 2	25 ± 3	30 ± 3	24 ± 3	43 ± 3	D
Atorvastatin	-	-	-	-	35 ± 30	-
Atrazine	14 ± 2	< LLOQ	12 ± 1	11 ± 2	12 ± 0.3	< LLOQ
Azithromycin	D	-	160 ± 30	-	D	D
Benzoylecgonine, BZE	< LLOQ	< LLOQ	21 ± 5	< LLOQ	< LLOQ	12 ± 2
Bisoprolol	22 ± 0.1	17 ± 6	17 ± 2	20 ± 10	20 ± 4	16 ± 2
Carbamazepine	547 ± 40	294 ± 50	377 ± 40	293 ± 40	284 ± 10	219 ± 70
CBZ epoxide	56 ± 5	45 ± 8	49 ± 10	42 ± 8	49 ± 6	39 ± 7
Citalopram	258 ± 20	264 ± 20	354 ± 30	204 ± 40	201 ± 10	259 ± 20
Clarithromycin	D	-	D	-	121 ± 30	-
Clopidogrel	24 ± 1	34 ± 4	33 ± 4	22 ± 5	24 ± 4	34 ± 3
Clozapine	26 ± 1	18 ± 3	19 ± 3	22 ± 7	20 ± 2	D
Cocaine	< LLOQ	-	< LLOQ	20 ± 8	-	< LLOQ
Cyromazine	30 ± 5	-	-	-	-	-
Diclofenac	264 ± 30	311 ± 30	294 ± 20	251 ± 30	250 ± 10	206 ± 30
Diphenhydramine	59 ± 8	40 ± 7	51 ± 10	55 ± 10	61 ± 1	56 ± 5
Disulfoton sulfone	-	-	D	D	D	D
Fenuron	-	-	D	D	< LLOQ	D
Fluoxetine	12 ± 1	-	15 ± 3	< LLOQ	13 ± 2	D
Haloperidol	< LLOQ	-	-	-	-	-
Imidacloprid	72 ± 20	57 ± 6	91 ± 20	56 ± 6	61 ± 10	52 ± 10
Ketamine	38 ± 6	41 ± 7	63 ± 5	42 ± 7	49 ± 6	42 ± 5
Levamisole	-	12 ± 0.1	69 ± 11	-	-	-
Lidocaine	87 ± 8	96 ± 40	131 ± 40	112 ± 20	97 ± 10	66 ± 10
MDMA	21 ± 5	25 ± 10	44 ± 20	12 ± 1	15 ± 1	18 ± 2
Mefenamic acid	16 ± 1	-	-	42 ± 20	37 ± 6	29 ± 1
Memantine	15 ± 2	16 ± 2	20 ± 1	17 ± 1	21 ± 2	17 ± 2
Mephedrone	-	-	< LLOQ	-	-	-
Metformin	< LLOQ	D	D	D	D	D
Methamphetamine	19 ± 2	16 ± 3	27 ± 6	18 ± 3	< LLOQ	< LLOQ
Metoprolol	< LLOQ	< LLOQ	< LLOQ	-	< LLOQ	-
Nicotine	14 ± 1	-	236 ± 300	592 ± 700	-	23 ± 2
Nortriptyline	-	< LLOQ	< LLOQ	< LLOQ	< LLOQ	< LLOQ
Oxazepam	< LLOQ	-	-	-	-	-
Pirenzipine	14 ± 1	-	-	-	< LLOQ	< LLOQ
Propamocarb	< LLOQ	-	-	-	-	-
Propanolol	51 ± 4	-	54 ± 7	56 ± 10	46 ± 4	42 ± 4
Risperidone	-	-	< LLOQ	< LLOQ	< LLOQ	-
Salbutamol	< LLOQ	< LLOQ	12 ± 1	12 ± 0.2	11 ± 0.3	12 ± 0.4
Salicylic acid	-	-	472 ± 100	292 ± 200	118 ± 60	-
Sertraline	D	-	-	-	-	D
Sulfamethoxazole	19 ± 3	41 ± 6	37 ± 3	26 ± 7	48 ± 30	25 ± 7
Sulfamonomethoxine	-	-	< LLOQ	-	-	-
Sulfapyridine	101 ± 20	142 ± 80	97 ± 20	87 ± 30	105 ± 70	78 ± 20
Temazepam	19 ± 2	19 ± 2	27 ± 2	20 ± 1	23 ± 3	22 ± 1
Terbutryn	< LLOQ	< LLOQ	11 ± 0.04	17 ± 5	< LLOQ	< LLOQ
Tramadol	282 ± 30	263 ± 30	285 ± 20	212 ± 30	243 ± 10	171 ± 30
Trimethoprim	80 ± 1	69 ± 10	116 ± 8	91 ± 10	109 ± 20	98 ± 7
Venlafaxine	205 ± 10	200 ± 20	205 ± 10	146 ± 8	168 ± 30	133 ± 30
Verapamil	-	-	-	-	< LLOQ	-
Warfarin	< LLOQ	-	-	-	-	-
< LLOQ: concentration was below the LLOQ of the method (refer to Richardson et al., 2022 for LLOQ values); D: compounds that were not able to be quantified (R2 < 0.98) but a clear peak was visible; –: not detected.
